# Supplementary material for: Caffeine Protects Against Hyperoxia-Induced Structural Lung Injury and Restores Alveolar Development in Neonatal Rats
Source: Antioxidants (Basel). 2025 Dec 12;14(12):1497. doi: 10.3390/antiox14121497 (PMC12729525; doi:10.3390/antiox14121497)
Supplement: Supplementary file 1 [file antioxidants-14-01497-s001.zip]

Archive with 1 entries (1 files):
- antioxidants-3958589-supplementary.pdf
